# Supplementary material for: Tumor necrosis factor-α-primed mesenchymal stem cell-derived exosomes promote M2 macrophage polarization via Galectin-1 and modify intrauterine adhesion on a novel murine model
Source: Front Immunol. 2022 Dec 16;13:945234. doi: 10.3389/fimmu.2022.945234 (PMC9800892; doi:10.3389/fimmu.2022.945234)
Supplement: Supplementary file 1 [file DataSheet_1.zip]

Archive with 8 entries (6 files):
- Supplementary Material/Supplementary Figures/
- Supplementary Material/Supplementary Figures/SFig.1.tif
- Supplementary Material/Supplementary Figures/SFig.2.tif
- Supplementary Material/Supplementary Figures/SFig.3.tif
- Supplementary Material/Supplementary Figures/SFig.4.tif
- Supplementary Material/Supplementary Figures/SFig.5.tif
- Supplementary Material/Supplementary_Material.docx
- Supplementary Material/
